# Supplementary material for: Model-Based Planning and Delivery of Mass Vaccination Campaigns against Infectious Disease: Application to the COVID-19 Pandemic in the UK
Source: Vaccines (Basel). 2021 Dec 10;9(12):1460. doi: 10.3390/vaccines9121460 (PMC8706890; doi:10.3390/vaccines9121460)
Supplement: Supplementary file 1 [file vaccines-09-01460-s001.zip]

Archive with 1 entries (1 files):
- vaccines-1472780-supplementary.pdf
